# Supplementary material for: Gene signatures derived from transcriptomic-causal networks stratify colorectal cancer patients for effective targeted therapy
Source: Commun Med (Lond). 2025 Jan 8;5:9. doi: 10.1038/s43856-024-00728-z (PMC11711454; doi:10.1038/s43856-024-00728-z)
Supplement: Supplementary file 3 — Supplementary Data 1 [file 43856_2024_728_MOESM3_ESM.xlsx]

## Sheet: Supplementary Data 1
	Population without	Population with RNAseq	Total	P-value
	RNAseq	(N=578)	(N=2326)
	(N=1748)
Age (years)				0.01*
Median	58.91	60.36	59.14
Range	(20.77-89.51)	(23.99-83.45)	(20.77-89.51)
Arm				0.49**
Bevacizumab+chemotherapy	662 (37.9%)	235 (40.6%)	897 (38.6%)
Cetuximab+chemotherapy	681 (39.0%)	216 (37.4%)	897 (38.6%)
Bevacizumab/cetuximab+chemotherapy	405 (23.1%)	127 (22.0%)	532 (22.8%)
Chemotherapy				0.275**
FOLFOX	1359 (77.7%)	436 (75.4%)	1795 (76.2%)
FOLFIRI	389 (22.3%)	142 (24.5%)	531 (22.1%)
Prior Adjuvant Chemotherapy				0.123**
No	1486 (85.0%)	507 (87.7%)	1993 (85.7%)
Yes	262 (15.0%)	71 (12.3%)	333 (14.3%)
Prior Pelvic Radiation				0.006**
No	1579 (90.3%)	544 (94.1%)	1223(91.2%)
Yes	169 (9.7%)	34 (5.9%)	203 (8.7%)
Gender				0.08**
Male	1000 (57.2%)	355 (61.4%)	1355 (58.3%)
Female	748 (42.8%)	223 (38.6%)	971 (41.7%)
Race				0.00001**
Unknown	51 (2.9%)	3 (0.5%)	54 (2.3%)
White	1396 (79.9%)	500 (86.5%)	1896 (81.7%)
African American	225 (12.9%)	53 (9.2%)	278 (12.0%)
Asian	60 (3.4%)	13 (2.2%)	73 (3.1%)
Native Hawaiian or Pacific Islander	7 (0.4%)	0 (0.0%)	7 (0.3%)
American Indian or Alaska Native	8 (0.5%)	3 (0.005%)	11 (0.5%)
More than one race	1 (0.1%)	5 (0.8%)	6 (0.3%)
MSI-H				0.009**
Yes	8 (0.5%)	38 (6.6%)	46 (2.0%)
No	284 (16.25%)	472 (81.7%)	756 (32.5%)
Not measured	1456 (83.3%)	68 (11.2%)	1524 (65.6%)
Not Reported	0 (0.0%)	1 (0.2%)	1 (0.0%)
ECOG Performance Status				0.461**
0	1030 (58.9%)	331 (57.2%)	1361 (58.5%)
1	715 (40.9%)	247 (42.7%)	962 (41.4%)
2	3 (0.2%)	0 (0.0%)	3 (0.1%)
Number of Metastatic Sites				0.0001**
Missing	28	4	32
1	729 (42.3%)	304 (53.0%)	1033 (45.0%)
2	666 (39.0%)	187 (32.6%)	853 (37.1%)
3+	335 (19.4%)	83 (14.5%)	408 (17.8%)
Tumor Location				0.00001**
Left	973 (55.7%)	320 (55.4%)	1293 (55.6%)
Right	402 (23.0%)	201 (34.8%)	603 (25.9%)
Transverse	136 (7.8%)	29 (5.0%)	165 (7.1%)
Multiple	4 (0.2%)	5 (0.8%)	9 (0.4%)
Unknown	233 (13.3%)	23 (4.0%)	256 (11.0%)
Liver Metastases Only				0.0012**
Missing	25	4	29
No	1233 (71.6%)	369 (64.2%)	1602 (69.7%)
Yes	490 (28.4%)	205 (35.7%)	695 (30.2%)
Overall Survival (months)				0.04***
Median (95% CI)	24.5 (23.6-25.8)	27.5 (25.6-30.2)	25.4 (24.4-26.4)
Progression-Free Survival (months)				0.005***
Median (95% CI)	9.66 (9.35-10.1)	10.6 (9.59-11.3)	9.82 (9.49-10.2)
*:Kruskal Wallis; **: Chi-Square; ***:Log-Rank
