# Supplementary material for: Gene signatures derived from transcriptomic-causal networks stratify colorectal cancer patients for effective targeted therapy
Source: Commun Med (Lond). 2025 Jan 8;5:9. doi: 10.1038/s43856-024-00728-z (PMC11711454; doi:10.1038/s43856-024-00728-z)
Supplement: Supplementary file 4 — Supplementary Data 2 [file 43856_2024_728_MOESM4_ESM.xlsx]

## Sheet: SD3. Immune signatures 
Wound healing			Macrophages		TGF-β
CEP78	FARSB	LOXL2	CORO1A	B2M	MMP3
LSM3	EIF4G1	POLE2	MNDA	SP140	MARCKSL1
LRRC40	SKA1	MAPRE1	CCRL2	FCER1G	IGF2R
STK17A	MFSD11	IMP4	SLC7A7	LCP2	LAMB1
RPN1	PLAUR	EMP2	HLA-DMA	LY86	SPARC
JUNB	MARVELD2	PSMD2	FYB1	LAIR1	FN1
NUP85	MCM3	MET	RNASE6	IFI30	ITGA4
FLNC	DHFR	IFRD2	TLR2	TNFSF13B	SMO
HMGN2	RNF41	LMNB2	CTSC	LST1	MMP19
RPP40	ID2	PLOD2	LILRB4	FGR	ITGB8
UQCR10	H2AZ1	NCEH1	NA	NPL	ITGA5
AIMP2	CDK2	NME1	CTSS	PLEK	NID1
CHEK1	NCLN	CENPX	RASSF4	CCL5	TIMP1
VTA1	ZWILCH	ACTL6A	MSN	PTPRC	SEMA3F
EXOSC8	DYNLT1	DLEU1	CYBB	GNPTAB	RHOQ
CENPO	CMC2	SNRPA1	LAPTM5	SLC1A3	CTNNB1
PNO1	SLC25A40	CBX1	DOCK2	HCK	MMP2
SLC16A1	RHOC	LYAR	FCGR1A	NPC2	SERPINE1
WDR77	CCT5	HACD2	EVI2B	C3AR1	EPHB2
UBE2J1	PDIA4	PFN1	ADCY7	PIK3CG	COL16A1
NOP16	SNRPA	CENPJ	CD48	DAPK1	EPHA2
NUDT1	RBM14	COTL1	ARHGAP15	ALOX5AP	TNC
SMC2	PDLIM7	SPRYD7	ARRB2	CSF1R	JUP
SLC25A5	PITPNC1	USPL1	SYK	NA	ITGA3
NUP58	TPM3	MRPL12	BTK	APOE	TCF7L2
DLEU2	CORO1C	ADAMTS1	TNFAIP3	APOC1	COL3A1
PDAP1	ERLIN1	GLRX3	FCGR2A	CD52	CDH6
KYAT3	PAICS	WSB2	VSIG4	LHFPL2	WNT2B
COX17	TPRKB	MRPS16	NA	C1orf54	ADAM9
BCCIP	SKA2	DCLRE1B	IL10RA	IKZF1	DSP
PLG	MYBL1	MKKS	IFI16	SH2B3	HSPG2
RGS8	SH3BP5L	CMSS1	ITGB2	WIPF1	ARHGAP1
SNRPC	BRCA2	CPEB4	IL7R		ITGB5
PLK4	SAR1A	SPAG17	TBXAS1		IGFBP5
NUTF2	POLR3K	CENPU	FMNL1		ARHGDIA
LSM4	MRPS28	UAP1	FLI1		LRP1
SMS	NUP107	COQ2	RASSF2		IGFBP2
EBNA1BP2	TUBG1	WDHD1	LYZ		CTNNA1
TEX30	PNN	DCBLD2	CD163		LRRC17
VDAC1	FAM167A	EMC1	ADGRE5		MMP14
PSMD14	RFC3	SAR1B	CCL2		NEO1
MYCBP	MYL6	PSMA7	FCGR2B		EFNA5
SMURF2	MCM7	PSMC3	MERTK		ITGB3
GNG11	MAGOHB	COPS6	CD84		EPHB3
F3	FAM89B	DUT	CD53		CD44
IL7R	TOMM40	PPIH	CD86		IGFBP4
BRIP1	CDCA4	PHF19	ARHGAP45		TNFRSF1A
HNRNPA2B1	MT3	TPM2	CTSL		RAC1
DCK	MTHFD1	MCTS1	EVI2A		PXN
ALKBH7	PSMD12	EIF4EBP1	TNFRSF1B		PLAT
JPT2	MYBL2	HNRNPR	CXCR4		COL8A1
MSN	CKLF	SNRPD1	LCP1		WNT8B
TPM1	NRIP3		SAMHD1		IGFBP3
HYLS1	EZR		CPVL		RHOA
HAUS1	FAM216A		HLA-DRB1		EPHB4
NUP93	GPLD1		RUBCNL		MMP1
SNRPE	SRM		GIMAP4		PAK1
ITGA6	RAB3B		SAMSN1		MTA1
CENPN	NLN		PLCG2		THBS2
C11orf24	MT1F		OSBPL3		NA
GGH	TNFRSF12A		CD8A		MMP17
PFKP	TPI1		RUNX3		CD59
FARSA	HAS2		FCGR3A		DVL3
EIF2AK1	APOO		AMPD3		RHOB
CENPW	FBXO41		MYO1F		COL6A3
TUBA4A	MRPL37		ADA2		NOTCH2
TRA2B	GSTCD		LYN		BSG
UMPS	SDC1		MPP1		MMP11
MRTO4	WDR54		LRMP		COL1A2
NUDT15	RNF138		FGL2		ZYX
PGM2	CENPS		NCKAP1L		RND3
DBNDD1	RMND5B		HCLS1		THBS1
SNRPB	ENO1		SELL		RHOG
MNAT1	MAP3K8		CASP1		ICAM1
NUP35	TMEM130		SELPLG		LAMA4
ELOC	SNX17		CD33		DVL1
HSPB11	KRR1		GPNMB		PAK2
C19orf48	TAGLN		NCF2		ITGB2
ID3	PA2G4		FNBP1		COL6A1
IPO4	RUVBL1		IL18		FGD1
