# Supplementary material for: Gene signatures derived from transcriptomic-causal networks stratify colorectal cancer patients for effective targeted therapy
Source: Commun Med (Lond). 2025 Jan 8;5:9. doi: 10.1038/s43856-024-00728-z (PMC11711454; doi:10.1038/s43856-024-00728-z)
Supplement: Supplementary file 5 — Supplementary Data 3 [file 43856_2024_728_MOESM5_ESM.xlsx]

## Sheet: Supplementary Data 3
IFN-γ	Lymphocytes	Thf and B cells	T cells and B cells coordinate
IFI44	CCL5	B3GAT1	BLK
IFI44L	CD19	CDK5R1	CCL19
DDX58	CD37	CHGB	CD19
IFI6	CD3D	CHI3L2	CD40LG
IFI27	CD3E	CXCL13	CD79A
IFIT2	CD3G	CXCR5	FCRL1
IFIT1	CD247	HEY1	IGLL5
IFIT3	CD79A	ICA1	JCHAIN
CXCL10	CD79B	KCNK5	MS4A1
MX1	CD8A	KIAA1324	PAX5
OAS1	CD8B	LDLRAD4	SERP2
OAS2	IGHG3	MAF
OAS3	JCHAIN	MAGEH1
HERC5	IGLC1	MYO6
SAMD9	CD14	MYO7A
HERC6	LCK	PASK
DDX60	LTB	PDCD1
RTP4	MS4A1	POMT1
IFIH1		PTPN13
STAT1		SH3TC1
TAP1		SIRPG
OASL		SLC7A10
RSAD2		SMAD1
ISG15		ST8SIA1
		STK39
		THADA
		TOX
		TSHR
		ZNF764
