# Supplementary material for: Gene signatures derived from transcriptomic-causal networks stratify colorectal cancer patients for effective targeted therapy
Source: Commun Med (Lond). 2025 Jan 8;5:9. doi: 10.1038/s43856-024-00728-z (PMC11711454; doi:10.1038/s43856-024-00728-z)
Supplement: Supplementary file 6 — Supplementary Data 4 [file 43856_2024_728_MOESM6_ESM.xlsx]

## Sheet: Suplementary Data 2 
Gene Ensembl ID	Gene Symbol	Chr	Downstream TES	Upstream TSS	Nominal	Adjusted β P-value
					P-value
ENSG00000163898	LIPH	3	185224051	185270376	3.09e-05	0.0498852
ENSG00000121594	CD80	3	119243141	119278461	3.07e-05	0.0497162
ENSG00000248406	AC008758.3	19	12490561	12494501	4.54e-05	0.0494888
ENSG00000263006	ROCK1P1	18	109066	122219	3.71e-05	0.0493566
ENSG00000121152	NCAPH	2	97001505	97042829	0.00010652	0.0493063
ENSG00000138119	MYOF	10	95066187	95242091	2.82e-05	0.0491547
ENSG00000182263	FIGN	2	164449907	164592522	4.16e-05	0.0490402
ENSG00000101213	PTK6	20	62159355	62168729	1.91e-05	0.0488699
ENSG00000101213	PTK6	20	62159355	62168729	1.91e-05	0.0488699
ENSG00000180257	ZNF816	19	53452633	53466164	1.75e-05	0.0488286
ENSG00000061455	PRDM6	5	122424937	122529960	2.77e-05	0.0486469
ENSG00000164211	STARD4	5	110831732	110848288	2.75e-05	0.0481365
ENSG00000153790	C7orf31	7	25174312	25219975	1.99e-05	0.0481071
ENSG00000196268	ZNF493	19	21579922	21610375	3.53e-05	0.0479962
ENSG00000213326	RPS7P11	17	44798949	44799533	3.9e-05	0.0476902
ENSG00000168255	POLR2J3	7	102178366	102213100	4.19e-05	0.0475036
ENSG00000134460	IL2RA	10	6052653	6104333	1.57e-05	0.047159
ENSG00000129474	AJUBA	14	23440387	23451760	2.54e-05	0.0471029
ENSG00000188641	DPYD	1	97543300	98460556	2.24e-05	0.0465607
ENSG00000259207	ITGB3	17	45331213	45391101	4.3e-05	0.0464865
ENSG00000048342	CC2D2A	4	15471490	15603180	2.39e-05	0.0461257
ENSG00000179841	AKAP5	14	64932218	64941221	2.9e-05	0.0461045
ENSG00000154719	MRPL39	21	26957969	26979829	1.86e-05	0.0460434
ENSG00000185666	SYN3	22	32903808	33454367	1.68e-05	0.0458296
ENSG00000104059	FAM189A1	15	29412458	29862927	4.49e-05	0.0454763
ENSG00000132646	PCNA	20	5095600	5107272	1.63e-05	0.0453563
ENSG00000132646	PCNA	20	5095600	5107272	1.63e-05	0.0453563
ENSG00000111788	AC009533.1	12	9429832	9465837	2.62e-05	0.0451043
ENSG00000241549	GUSBP2	6	26839264	26924333	2.65e-05	0.0447484
ENSG00000241549	GUSBP2	6	26839264	26924333	2.65e-05	0.0447484
ENSG00000163873	GRIK3	1	37261129	37500116	2.44e-05	0.0444837
ENSG00000162267	ITIH3	3	52828785	52843025	3.68e-05	0.0444825
ENSG00000162882	HAAO	2	42994230	43019733	1.83e-05	0.0444659
ENSG00000203799	CCDC162P	6	109487035	109676266	3.13e-05	0.044169
ENSG00000203799	CCDC162P	6	109487035	109676266	3.13e-05	0.044169
ENSG00000081842	PCDHA6	5	140207564	140391929	4.72e-05	0.0441269
ENSG00000244306	AL589743.1	14	19856544	19925390	2.95e-05	0.0440245
ENSG00000167244	IGF2	11	2150343	2162468	1.69e-05	0.0439989
ENSG00000149260	CAPN5	11	76778009	76837201	3.07e-05	0.0438493
ENSG00000277998	AC107075.1	2	165430252	165430564	3.03e-05	0.0438111
ENSG00000198756	COLGALT2	1	183898989	184006863	3.33e-05	0.0436783
ENSG00000079263	SP140	2	231067827	231177930	2.31e-05	0.0434134
ENSG00000168528	SERINC2	1	31882413	31907527	4.84e-05	0.0433346
ENSG00000181092	ADIPOQ	3	186560494	186576252	2.1e-05	0.043185
ENSG00000257743	MGAM2	7	141811550	141922124	3.97e-05	0.0431789
ENSG00000260027	HOXB7	17	46684595	46710934	5.48e-05	0.0430001
ENSG00000185885	IFITM1	11	313507	315272	3.84e-05	0.0428019
ENSG00000096996	IL12RB1	19	18169806	18209754	2.15e-05	0.042518
ENSG00000212464	SNORA12	10	101996914	101997059	3.81e-05	0.0424256
ENSG00000285437	POLR2J3	7	102202581	102213030	3.67e-05	0.0423746
ENSG00000154736	ADAMTS5	21	28290242	28339407	2.31e-05	0.0422384
ENSG00000236138	DUX4L26	3	75718083	75719336	4.12e-05	0.0421479
ENSG00000197020	ZNF100	19	21905574	21950381	3.15e-05	0.0421246
ENSG00000111058	ACSS3	12	81330194	81654989	2.68e-05	0.0418181
ENSG00000151725	CENPU	4	185615240	185655284	1.43e-05	0.0417819
ENSG00000221926	TRIM16	17	15531275	15587625	2.29e-05	0.0417633
ENSG00000131459	GFPT2	5	179727699	179780336	1.65e-05	0.0417623
ENSG00000137393	RNF144B	6	18387582	18469105	2.37e-05	0.0414765
ENSG00000137393	RNF144B	6	18387582	18469105	2.37e-05	0.0414765
ENSG00000146070	PLA2G7	6	46671939	46703430	2.62e-05	0.0412632
ENSG00000146070	PLA2G7	6	46671939	46703430	2.62e-05	0.0412632
ENSG00000197978	GOLGA6L9	15	82722224	82731338	3.17e-05	0.0411368
ENSG00000157873	TNFRSF14	1	2487079	2496821	2.34e-05	0.0410318
ENSG00000128714	HOXD13	2	176957450	176960672	2.51e-05	0.0409331
ENSG00000125826	RBCK1	20	388143	411610	2.09e-05	0.0407994
ENSG00000125826	RBCK1	20	388143	411610	2.09e-05	0.0407994
ENSG00000127990	SGCE	7	94153517	94285884	3.55e-05	0.0407974
ENSG00000121957	GPSM2	1	109417973	109477167	2.57e-05	0.0406911
ENSG00000073792	IGF2BP2	3	185361528	185542844	2.21e-05	0.0406644
ENSG00000197915	HRNR	1	152184553	152196669	3.41e-05	0.0403366
ENSG00000154451	GBP5	1	89724634	89738487	3.3e-05	0.0403196
ENSG00000204588	LINC01123	2	110744641	110753717	5.99e-05	0.0400694
ENSG00000182405	PGBD4	15	34394285	34400887	2.05e-05	0.0396997
ENSG00000187837	H1-2	6	26056016	26056656	1.96e-05	0.0396347
ENSG00000187837	H1-2	6	26056016	26056656	1.96e-05	0.0396347
ENSG00000085276	MECOM	3	168801288	169381563	2.3e-05	0.0390997
ENSG00000177879	AP3S1	5	115177290	115249778	1.74e-05	0.0387657
ENSG00000176658	MYO1D	17	30819541	31204195	2.9e-05	0.0387188
ENSG00000058091	CDK14	7	90095739	90839905	1.86e-05	0.0385297
ENSG00000143631	FLG	1	152274642	152297715	3.01e-05	0.0383449
ENSG00000205922	ONECUT3	19	1753506	1780987	1.66e-05	0.0383307
ENSG00000099901	RANBP1	22	20103462	20114878	2.04e-05	0.0382519
ENSG00000171766	GATM	15	45653323	45694525	2.58e-05	0.0382231
ENSG00000114767	RRP9	3	51967446	51975920	7.18e-05	0.0381489
ENSG00000102468	HTR2A	13	47405686	47471211	2.32e-05	0.0380109
ENSG00000101230	ISM1	20	13201922	13281298	1.92e-05	0.0379396
ENSG00000101230	ISM1	20	13201922	13281298	1.92e-05	0.0379396
ENSG00000273654	AC020904.2	19	18133213	18142909	1.93e-05	0.037919
ENSG00000213973	ZNF99	19	22934986	22966953	3.16e-05	0.0374701
ENSG00000123191	ATP7B	13	52504573	52586261	2.72e-05	0.0374356
ENSG00000134533	RERG	12	15260718	15501609	2.49e-05	0.0373464
ENSG00000012223	LTF	3	46477137	46526724	2.83e-05	0.0373196
ENSG00000226121	AC009487.2	2	162357397	162364216	4.54e-05	0.0370373
ENSG00000108187	PBLD	10	70042418	70092806	1.2e-05	0.0368129
ENSG00000196458	ZNF605	12	133494893	133532892	7.84e-05	0.0365585
ENSG00000130592	LSP1	11	1874201	1913497	1.47e-05	0.0365407
ENSG00000163191	S100A11	1	152004983	152020383	3.06e-05	0.0364927
ENSG00000184162	NR2C2AP	19	19312226	19314233	2.86e-05	0.0363704
ENSG00000165434	PGM2L1	11	74041362	74109478	3.23e-05	0.0363435
ENSG00000136286	MYO1G	7	45002262	45018687	2.37e-05	0.0361187
ENSG00000149573	MPZL2	11	118124132	118135251	1.92e-05	0.0360809
ENSG00000131471	AOC3	17	41003202	41010147	2.69e-05	0.0358313
ENSG00000140839	CLEC18B	16	74442169	74455851	1.81e-05	0.0357792
ENSG00000171161	ZNF672	1	249132410	249143716	9.67e-05	0.0356462
ENSG00000271798	SNORA51	20	2635714	2635844	1.62e-05	0.0354352
ENSG00000271798	SNORA51	20	2635714	2635844	1.62e-05	0.0354352
ENSG00000079691	CARMIL1	6	25279307	25620758	1.34e-05	0.0353678
ENSG00000079691	CARMIL1	6	25279307	25620758	1.34e-05	0.0353678
ENSG00000005073	HOXA11	7	27220777	27224851	2.04e-05	0.0352193
ENSG00000254851	AP005018.2	11	117006245	117009298	1.5e-05	0.0351885
ENSG00000121851	POLR3GL	1	145456237	145470400	0.000326913	0.034941
ENSG00000131781	FMO5	1	146646931	146714700	5.96e-05	0.0348077
ENSG00000139508	SLC46A3	13	29274202	29293107	1.49e-05	0.034438
ENSG00000158077	NLRP14	11	7041678	7092539	1.37e-05	0.034348
ENSG00000134202	GSTM3	1	110276555	110283660	1.66e-05	0.0342285
ENSG00000164237	CMBL	5	10275988	10308014	1.49e-05	0.0341118
ENSG00000138669	PRKG2	4	82008525	82136271	2.06e-05	0.0340455
ENSG00000134827	TCN1	11	59620274	59633962	3.17e-05	0.0340241
ENSG00000082512	TRAF5	1	211499958	211548288	1.93e-05	0.0338108
ENSG00000151689	INPP1	2	191208297	191236391	2.35e-05	0.0337897
ENSG00000168237	GLYCTK	3	52321106	52329273	4.11e-05	0.033582
ENSG00000197013	ZNF429	19	21679485	21739072	2.38e-05	0.0335191
ENSG00000197299	BLM	15	91260578	91359396	1.13e-05	0.033372
ENSG00000227001	NBPF2P	1	21751119	21754460	1.88e-05	0.0333608
ENSG00000166900	STX3	11	59480930	59573355	3.21e-05	0.0332716
ENSG00000166501	PRKCB	16	23847305	24231932	1.52e-05	0.0331961
ENSG00000166450	PRTG	15	55903743	56035350	2.04e-05	0.0330348
ENSG00000228727	SAPCD1	6	31730774	31732628	5.25e-06	0.0328081
ENSG00000228727	SAPCD1	6	31730774	31732628	5.25e-06	0.0328081
ENSG00000042062	RIPOR3	20	49202646	49308079	1.63e-05	0.0324385
ENSG00000042062	RIPOR3	20	49202646	49308079	1.63e-05	0.0324385
ENSG00000041353	RAB27B	18	52385092	52562747	1.79e-05	0.0322282
ENSG00000161133	USP41	22	20704869	20745048	2.02e-05	0.0321984
ENSG00000146147	MLIP	6	53794781	54131078	1.49e-05	0.0320842
ENSG00000146147	MLIP	6	53794781	54131078	1.49e-05	0.0320842
ENSG00000101040	ZMYND8	20	45837860	45985633	1.73e-05	0.0320223
ENSG00000101040	ZMYND8	20	45837860	45985633	1.73e-05	0.0320223
ENSG00000138798	EGF	4	110834040	110934922	2.09e-05	0.0319824
ENSG00000227722	AL022100.1	1	168286736	168346114	1.6e-05	0.0318116
ENSG00000177380	PPFIA3	19	49622802	49654283	1.82e-05	0.0318094
ENSG00000256294	AC021092.2	19	44616335	44638975	1.79e-05	0.0316951
ENSG00000122176	FMOD	1	203309757	203320886	1.81e-05	0.0314732
ENSG00000139292	LGR5	12	71833579	71980090	2.37e-05	0.0312471
ENSG00000251079	BMS1P2	10	47228367	47241942	6.34e-05	0.0311907
ENSG00000174844	DNAH12	3	57327728	57530071	1.74e-05	0.0309191
ENSG00000225746	MEG8	14	101361108	101505196	1.74e-05	0.0304985
ENSG00000283907	AD000090.1	19	36048859	36072856	1.82e-05	0.030407
ENSG00000108106	UBE2S	19	55911114	55919156	1.15e-05	0.0302136
ENSG00000161513	FDXR	17	72858620	72869156	1.28e-05	0.0300514
ENSG00000152926	ZNF117	7	64432151	64467062	3.13e-05	0.030032
ENSG00000249485	RBBP4P1	5	14797235	14798509	1.65e-05	0.0295838
ENSG00000230795	HLA-K	6	29894237	29897009	7.35e-06	0.0287428
ENSG00000230795	HLA-K	6	29894237	29897009	7.35e-06	0.0287428
ENSG00000179271	GADD45GIP1	19	13063934	13068037	2.18e-05	0.0285297
ENSG00000108551	RASD1	17	17397752	17399709	1.98e-05	0.0281989
ENSG00000104044	OCA2	15	28000022	28344461	1.74e-05	0.0281915
ENSG00000069966	GNB5	15	52407303	52483566	1.79e-05	0.0280232
ENSG00000090060	PAPOLA	14	96967771	97033448	1.4e-05	0.0278782
ENSG00000169169	CPT1C	19	50194156	50216988	1.42e-05	0.0277755
ENSG00000171858	RPS21	20	60962160	60963576	1.11e-05	0.0277026
ENSG00000171858	RPS21	20	60962160	60963576	1.11e-05	0.0277026
ENSG00000136146	MED4	13	48627460	48669267	2.01e-05	0.0276748
ENSG00000267228	AC012254.2	18	44634560	44702716	1.5e-05	0.0276027
ENSG00000107968	MAP3K8	10	30722951	30750762	1.45e-05	0.0272375
ENSG00000188290	HES4	1	934343	935552	4.67e-05	0.0268715
ENSG00000180806	HOXC9	12	54388680	54397121	1.83e-05	0.0268553
ENSG00000232872	CTAGE3P	13	52482355	52484757	2.08e-05	0.02661
ENSG00000228903	RASA4CP	7	44066551	44081491	1.68e-05	0.0265366
ENSG00000072694	FCGR2B	1	161632938	161648444	1.55e-05	0.026533
ENSG00000099622	CIRBP	19	1259384	1274879	1.18e-05	0.0265128
ENSG00000054598	FOXC1	6	1610151	1614132	1.15e-05	0.0264729
ENSG00000054598	FOXC1	6	1610151	1614132	1.15e-05	0.0264729
ENSG00000197128	ZNF772	19	57978032	57988938	1.63e-05	0.0264461
ENSG00000138115	CYP2C8	10	96796530	96829254	1.46e-05	0.026161
ENSG00000126464	PRR12	19	50094440	50129696	1.29e-05	0.02601
ENSG00000156876	SASS6	1	100549120	100598511	1.71e-05	0.0259265
ENSG00000243290	IGKV1-12	2	89339722	89340242	0.00013099	0.0258839
ENSG00000088882	CPXM1	20	2774721	2781273	1.11e-05	0.0254342
ENSG00000088882	CPXM1	20	2774721	2781273	1.11e-05	0.0254342
ENSG00000124208	TMEM189-UBE2V1	20	48697662	48770174	1.11e-05	0.0250763
ENSG00000124208	TMEM189-UBE2V1	20	48697662	48770174	1.11e-05	0.0250763
ENSG00000197467	COL13A1	10	71561624	71724031	1.02e-05	0.0250731
ENSG00000163013	FBXO41	2	73481811	73511559	2.18e-05	0.0250284
ENSG00000186474	KLK12	19	51532349	51538486	9.51e-06	0.0249836
ENSG00000196689	TRPV1	17	3468739	3512705	1.03e-05	0.0249624
ENSG00000012048	BRCA1	17	41196313	41322262	1.75e-05	0.0245248
ENSG00000275713	H2BC9	6	26251880	26253938	1.22e-05	0.0244108
ENSG00000275713	H2BC9	6	26251880	26253938	1.22e-05	0.0244108
ENSG00000162444	RBP7	1	10057265	10076079	1.46e-05	0.0243836
ENSG00000171649	ZIK1	19	58089825	58105258	1.81e-05	0.024231
ENSG00000264006	AKR1C8P	10	5196336	5227150	8.63e-06	0.0239911
ENSG00000170439	METTL7B	12	56075463	56078395	2.42e-05	0.0237923
ENSG00000163170	BOLA3	2	74362528	74375039	1.54e-05	0.0236767
ENSG00000164175	SLC45A2	5	33944729	33984798	1.27e-05	0.0235122
ENSG00000171823	FBXL14	12	1675160	1703747	1.24e-05	0.0235025
ENSG00000179593	ALOX15B	17	7942353	7952452	1.28e-05	0.0234929
ENSG00000198788	MUC2	11	1074876	1104419	1.04e-05	0.023338
ENSG00000163879	DNALI1	1	38022521	38032458	1.29e-05	0.0232497
ENSG00000177103	DSCAML1	11	117298489	117688240	8.23e-06	0.0232095
ENSG00000241755	IGKV1-9	2	89309480	89310012	0.000107616	0.0231194
ENSG00000177990	DPY19L2	12	63952694	64062719	1.46e-05	0.0229806
ENSG00000188039	NWD1	19	16830787	16928774	1.03e-05	0.0219967
ENSG00000100422	CERK	22	47080308	47134149	8.2e-06	0.0219737
ENSG00000106537	TSPAN13	7	16793381	16824161	7.08e-06	0.0217164
ENSG00000117533	VAMP4	1	171669301	171711214	1.15e-05	0.0215132
ENSG00000172201	ID4	6	19837602	19842428	1.02e-05	0.0211491
ENSG00000172201	ID4	6	19837602	19842428	1.02e-05	0.0211491
ENSG00000171817	ZNF540	19	38042309	38105080	1.39e-05	0.0211256
ENSG00000121904	CSMD2	1	33979600	34631443	1.04e-05	0.0210259
ENSG00000197721	CR1L	1	207818459	207911761	1.23e-05	0.0206294
ENSG00000152767	FARP1	13	98794817	99107430	7.21e-06	0.020527
ENSG00000141540	TTYH2	17	72209711	72258159	8.5e-06	0.0204957
ENSG00000131069	ACSS2	20	33459950	33515765	1.62e-05	0.0201514
ENSG00000131069	ACSS2	20	33459950	33515765	1.62e-05	0.0201514
ENSG00000242419	PCDHGC4	5	140864565	140892546	1.53e-05	0.0201256
ENSG00000135119	RNFT2	12	117175984	117291436	7.96e-06	0.0200483
ENSG00000168283	BMI1	10	22610029	22620413	1.67e-05	0.0198098
ENSG00000271503	CCL5	17	34198496	34207797	7.92e-06	0.0196406
ENSG00000143502	SUSD4	1	223394162	223537520	1.2e-05	0.0195876
ENSG00000261115	TMEM178B	7	140773865	141180180	1.18e-05	0.0192479
ENSG00000130529	TRPM4	19	49660999	49715093	1.02e-05	0.0192171
ENSG00000224397	SMIM25	20	48864181	48899787	9.63e-06	0.0191455
ENSG00000224397	SMIM25	20	48864181	48899787	9.63e-06	0.0191455
ENSG00000266714	MYO15B	17	73584140	73622929	6.85e-06	0.0190871
ENSG00000286019	NOTCH2NLB	1	145209109	145282074	0.000167257	0.0190049
ENSG00000117594	HSD11B1	1	209859524	209908294	8.62e-06	0.0188646
ENSG00000213445	SIPA1	11	65405573	65418389	1.55e-05	0.0187719
ENSG00000250722	SELENOP	5	42799983	42887494	2.07e-05	0.0187266
ENSG00000188687	SLC4A5	2	74443370	74570541	1.02e-05	0.0186907
ENSG00000185215	TNFAIP2	14	103589780	103603776	1.17e-05	0.0186564
ENSG00000074219	TEAD2	19	49843853	49865714	1.02e-05	0.0186437
ENSG00000151320	AKAP6	14	32798505	33306890	5.72e-06	0.0186316
ENSG00000244122	UGT1A7	2	234590585	234681945	6.8e-06	0.0185977
ENSG00000159423	ALDH4A1	1	19197925	19229218	7.3e-06	0.0184624
ENSG00000186854	TRABD2A	2	85048775	85134132	1.14e-05	0.018249
ENSG00000178386	ZNF223	19	44555521	44572152	9.46e-06	0.0180587
ENSG00000051596	THOC3	5	175344877	175461683	7.64e-06	0.0179266
ENSG00000170458	CD14	5	140011314	140013286	2.17e-05	0.0178396
ENSG00000124613	ZNF391	6	27342395	27371683	1.13e-05	0.0175564
ENSG00000124613	ZNF391	6	27342395	27371683	1.13e-05	0.0175564
ENSG00000213988	ZNF90	19	20188804	20237885	1.44e-05	0.0175083
ENSG00000236529	AC093582.1	7	65305043	65307383	1.72e-05	0.0173418
ENSG00000175356	SCUBE2	11	9041046	9159661	7.6e-06	0.0173072
ENSG00000153814	JAZF1	7	27870193	28220414	6.2e-06	0.017163
ENSG00000170615	SLC26A5	7	102993178	103086654	1.16e-05	0.0170977
ENSG00000286001	AC021087.5	5	218414	315070	1.44e-05	0.0170372
ENSG00000204946	ZNF783	7	148959263	148994393	8.59e-06	0.0170206
ENSG00000164114	MAP9	4	156263811	156298122	9.62e-06	0.0167586
ENSG00000060709	RIMBP2	12	130880683	131200826	4.81e-06	0.016739
ENSG00000093072	ADA2	22	17659681	17739125	9.85e-06	0.0167259
ENSG00000197757	HOXC6	12	54384409	54424607	9.84e-06	0.0164029
ENSG00000099904	ZDHHC8	22	20116980	20135530	7.95e-06	0.0163932
ENSG00000099377	HSD3B7	16	30996529	31000468	2.26e-05	0.0161272
ENSG00000189223	PAX8-AS1	2	113968999	114034158	9.32e-06	0.0158314
ENSG00000137171	KLC4	6	43008516	43042833	9.46e-06	0.0157938
ENSG00000137171	KLC4	6	43008516	43042833	9.46e-06	0.0157938
ENSG00000152591	DSPP	4	88529682	88538025	7.62e-06	0.0156688
ENSG00000181315	ZNF322	6	26634612	26659980	8.33e-06	0.0153557
ENSG00000181315	ZNF322	6	26634612	26659980	8.33e-06	0.0153557
ENSG00000266079	SNORA59B	17	19460525	19461224	1.92e-05	0.0151708
ENSG00000163975	MELTF	3	196715493	196756688	6.44e-06	0.0151479
ENSG00000105088	OLFM2	19	9964395	10047228	9.32e-06	0.0149876
ENSG00000117069	ST6GALNAC5	1	77333166	77533231	8.03e-06	0.0147714
ENSG00000169894	MUC3A	7	100547188	100611118	9.88e-06	0.0144768
ENSG00000182957	SPATA13	13	24553945	24881212	4.35e-06	0.0141112
ENSG00000179938	GOLGA8J	15	30375257	30385702	1.11e-05	0.0141044
ENSG00000201772	SNORA5C	7	45144506	45144641	9.14e-06	0.0140497
ENSG00000092621	PHGDH	1	120191035	120286849	2.14e-05	0.0139198
ENSG00000057757	PITHD1	1	24104909	24114722	7.82e-06	0.0136162
ENSG00000115290	GRB14	2	165348928	165477992	7.92e-06	0.013609
ENSG00000075539	FRYL	4	48499375	48782339	1.44e-05	0.0135358
ENSG00000272916	AC022400.7	10	75556273	75571409	1.05e-05	0.0135267
ENSG00000204677	FAM153CP	5	177433350	177513530	7.31e-06	0.013312
ENSG00000152689	RASGRP3	2	33661392	33789817	3.7e-06	0.0132831
ENSG00000115461	IGFBP5	2	217536829	217560272	7.03e-06	0.0131987
ENSG00000131435	PDLIM4	5	131593390	131609147	1.46e-05	0.0131758
ENSG00000167680	SEMA6B	19	4542606	4559696	4.81e-06	0.0129237
ENSG00000142166	IFNAR1	21	34696735	34732170	5.95e-06	0.0128061
ENSG00000273014	AC018645.3	7	32798495	32798965	6.48e-06	0.0127612
ENSG00000204442	FAM155A	13	107815859	108519844	3.61e-06	0.0126913
ENSG00000149089	APIP	11	34874642	34937926	5.16e-06	0.0122854
ENSG00000125730	C3	19	6677716	6730573	5.09e-06	0.0122198
ENSG00000214274	ANG	14	21152337	21167130	4.07e-06	0.0122144
ENSG00000078114	NEBL	10	21068903	21463116	5.73e-06	0.0118792
ENSG00000138166	DUSP5	10	112257666	112271291	7.29e-06	0.0118695
ENSG00000136247	ZDHHC4	7	6617066	6629005	4.92e-06	0.011648
ENSG00000196090	PTPRT	20	40701393	41818610	3.47e-06	0.0115738
ENSG00000196090	PTPRT	20	40701393	41818610	3.47e-06	0.0115738
ENSG00000186007	LEMD1	1	205350507	205425082	6.86e-06	0.011464
ENSG00000145284	SCD5	4	83550693	83719949	6.56e-06	0.0114481
ENSG00000034152	MAP2K3	17	21187985	21218544	1.81e-05	0.0113174
ENSG00000143434	SEMA6C	1	151104162	151119140	9.87e-06	0.0112374
ENSG00000196778	OR52K1	11	4503877	4514727	3.97e-06	0.011178
ENSG00000105516	DBP	19	49133288	49140636	5.82e-06	0.0108443
ENSG00000159733	ZFYVE28	4	2271310	2420390	5.18e-06	0.0108005
ENSG00000197461	PDGFA	7	536896	559933	5.63e-06	0.0104387
ENSG00000215146	BX322639.1	10	42827315	42863422	6.98e-06	0.0103999
ENSG00000161405	IKZF3	17	37913972	38020565	7.2e-06	0.0103679
ENSG00000146386	ABRACL	6	139349883	139364439	5.85e-06	0.010098
ENSG00000146386	ABRACL	6	139349883	139364439	5.85e-06	0.010098
ENSG00000132639	SNAP25	20	10199479	10288066	3.91e-06	0.00944429
ENSG00000132639	SNAP25	20	10199479	10288066	3.91e-06	0.00944429
ENSG00000133624	ZNF767P	7	149244246	149321843	4.74e-06	0.00923105
ENSG00000084710	EFR3B	2	25264946	25382004	6.13e-06	0.00871718
ENSG00000170522	ELOVL6	4	110967003	111120355	4.68e-06	0.00865589
ENSG00000069764	PLA2G10	16	14766403	14788526	7.62e-06	0.00856501
ENSG00000188803	SHISA6	17	11144531	11467380	3.4e-06	0.00838351
ENSG00000211664	IGLV2-18	22	23077096	23077577	5.23e-06	0.00802323
ENSG00000187098	MITF	3	69788587	70017488	3.56e-06	0.00796215
ENSG00000183317	EPHA10	1	38179553	38230805	3.49e-06	0.00749721
ENSG00000248527	MTATP6P1	1	569077	569756	1.52e-05	0.00748065
ENSG00000162998	FRZB	2	183698003	183731365	4.11e-06	0.00747375
ENSG00000204219	TCEA3	1	23707403	23751241	4.07e-06	0.00679069
ENSG00000134508	CABLES1	18	20714529	20840431	3.33e-05	0.00677926
ENSG00000265354	TIMM23	10	51592081	51623350	3.24e-06	0.0067555
ENSG00000112977	DAP	5	10679343	10761384	2.46e-06	0.00636292
ENSG00000261456	TUBB8	10	92833	120103	6.91e-06	0.00632271
ENSG00000064932	SBNO2	19	1107637	1174267	2.18e-06	0.00610307
ENSG00000162881	OXER1	2	42989622	42991401	2.26e-06	0.0060944
ENSG00000163006	CCDC138	2	109403214	109501933	4.94e-06	0.00597997
ENSG00000095637	SORBS1	10	97071529	97321171	2.63e-06	0.00547317
ENSG00000112414	ADGRG6	6	142622992	142767403	2.54e-06	0.00542107
ENSG00000112414	ADGRG6	6	142622992	142767403	2.54e-06	0.00542107
ENSG00000124253	PCK1	20	56136137	56143177	2.08e-06	0.00534803
ENSG00000124253	PCK1	20	56136137	56143177	2.08e-06	0.00534803
ENSG00000255104	AC005324.4	17	15603007	15648092	2.53e-06	0.00533684
ENSG00000229023	AC067945.1	2	191857366	191858293	3.49e-06	0.00528667
ENSG00000132386	SERPINF1	17	1665324	1680859	2.03e-06	0.00525811
ENSG00000133048	CHI3L1	1	203148060	203155832	2.41e-06	0.00470591
ENSG00000029559	IBSP	4	88720707	88733587	2.33e-06	0.00469845
ENSG00000111674	ENO2	12	7022910	7032861	2.08e-06	0.00468288
ENSG00000073282	TP63	3	189349179	189615065	1.67e-06	0.00467903
ENSG00000188219	POTEE	2	131975641	132022851	3.64e-06	0.00467648
ENSG00000113327	GABRG2	5	161427064	161589983	1.99e-06	0.00426221
ENSG00000164845	FAM86FP	12	8385109	8395544	1.85e-06	0.00398915
ENSG00000242574	HLA-DMB	6	32902407	32908805	7.1e-07	0.00378363
ENSG00000242574	HLA-DMB	6	32902407	32908805	7.1e-07	0.00378363
ENSG00000109625	CPZ	4	8594388	8621486	1.6e-06	0.00373624
ENSG00000033122	LRRC7	1	70033945	70617628	1.8e-06	0.00348429
ENSG00000169442	CD52	1	26644450	26647014	2.25e-06	0.00309798
ENSG00000111012	CYP27B1	12	58156118	58162769	1.89e-06	0.00262084
ENSG00000165929	TC2N	14	92246091	92333880	7.26e-07	0.00202751
ENSG00000109255	NMU	4	56461397	56502865	6.67e-07	0.00194804
ENSG00000137673	MMP7	11	102391240	102401481	8.59e-07	0.00194521
ENSG00000072657	TRHDE	12	72481047	73064538	9.54e-07	0.00189772
ENSG00000138449	SLC40A1	2	190425306	190448484	9.92e-07	0.00161054
ENSG00000112031	MTRF1L	6	153308498	153323844	5.86e-07	0.00151693
ENSG00000112031	MTRF1L	6	153308498	153323844	5.86e-07	0.00151693
ENSG00000140848	CPNE2	16	57126496	57182281	4.99e-07	0.00139965
ENSG00000113369	ARRDC3	5	90664449	90679134	8.09e-07	0.00134487
ENSG00000173320	STOX2	4	184718846	184944679	3.09e-07	0.00124049
ENSG00000262633	AC005670.2	17	45000500	45127298	5.72e-07	0.00101652
ENSG00000225338	RPL23AP18	1	212482394	212482860	4e-07	0.000971589
ENSG00000162994	CLHC1	2	55399684	55459699	2.57e-07	0.000842394
ENSG00000243753	HLA-L	6	30227362	30260791	1.24e-07	0.000793853
ENSG00000243753	HLA-L	6	30227362	30260791	1.24e-07	0.000793853
ENSG00000148948	LRRC4C	11	40135754	41481323	1.69e-07	0.000602404
ENSG00000234143	UGT1A13P	2	234556573	234557672	7.34e-08	0.000231069
ENSG00000229391	HLA-DRB6	6	32520491	32527799	1.64e-09	1.26e-05
ENSG00000229391	HLA-DRB6	6	32520491	32527799	1.64e-09	1.26e-05
